# Supplementary material for: Real-World Outcomes of Ischemic Stroke Interventions in Older Patients: A Cohort Study from a Tertiary Medical Center
Source: Healthcare (Basel). 2026 Jun 23;14(13):1810. doi: 10.3390/healthcare14131810 (PMC13362340; doi:10.3390/healthcare14131810)
Supplement: Supplementary file 1 [file healthcare-14-01810-s001.zip]

Archive with 1 entries (1 files):
- healthcare-4314271-supplementary.pdf
